# Supplementary material for: The lncRNA MYRACL regulates human oligodendrocyte maturation and myelination
Source: Mol Ther. 2025 Aug 8;33(12):6025–32. doi: 10.1016/j.ymthe.2025.08.011 (PMC12703153; doi:10.1016/j.ymthe.2025.08.011)
Supplement: Table S2. List of differentially expressed lncRNAs across datasets [file mmc2.xlsx]

## Sheet: Sheet1
lncRNA ID	log2fc	Padj
LINC01608	9.59239	0
LINC01792	8.81999	0
AC090502.1	8.16731	0
LINC01877	8.07014	0
LINC02473	7.37303	0
LINC01445	7.16878	0
SH3TC2-DT	6.8185	0
NTM-AS1	6.4108	0
AL359091.1	5.79426	7.41779e-178
AC018647.1	5.48976	0
LINC01010	5.43792	0
LINC02199	5.41091	1.56038e-209
AL138881.1	5.1708	5.92942e-246
LINC01099	5.09133	0
LINC00463	5.05115	2.08134e-267
AL354809.1	4.94424	0
LINC00639	4.91194	2.10826e-144
LINC01299	4.74204	2.90559e-299
AP000688.2	4.7309	1.47796e-156
LINC00844	4.69833	6.1232e-186
LINC01630	4.691	1.39602e-224
AC015712.4	4.6738	0
AC084032.1	4.34386	1.23494e-187
AC020909.2	4.32097	2.91218e-125
LINC00870	4.2564	2.00889e-243
AL589669.1	4.25273	1.9929e-304
LINC00877	4.25168	3.39403e-187
LINC00320	4.10708	6.35865e-145
SAMMSON	4.09239	2.0021e-307
LINC02511	3.87797	1.11894e-172
AC063944.1	3.77606	5.52212e-264
AC110285.1	3.76226	1.40921e-138
LINC02343	3.76022	3.22299e-146
AC020907.1	3.69915	1.08026e-160
AP000547.3	3.69904	3.11846e-123
LINC00601	3.69893	2.86016e-92
AC092958.1	3.65412	3.45593e-106
C21orf91-OT1	3.61018	2.37019e-235
LINC02073	3.57619	1.62507e-151
LINC01170	3.50489	8.62617e-85
EPCAM-DT	3.36629	8.61874e-182
AL162511.1	3.2288	2.15178e-47
PSG8-AS1	3.2217	1.39156e-167
AL078590.3	3.11102	1.09517e-68
AC012593.1	3.02808	5.00151e-76
AL078590.2	3.00057	4.93134e-111
AC068025.2	2.99518	9.79988e-75
AC022182.1	2.97527	3.24908e-63
AP003100.2	2.81974	7.25662e-62
DUBR	2.80158	2.26208e-101
AL023284.4	2.78595	2.36479e-95
LINC01505	2.77198	6.78589e-85
LINC02197	2.73147	3.45036e-78
AB015752.1	2.65885	1.39187e-68
LINC00539	2.65377	3.67066e-114
LINC02226	2.65068	4.30593e-72
LINC00609	2.61016	8.93045e-35
AC110285.2	2.59403	1.28138e-88
AC087473.1	2.54912	5.87954e-77
OLMALINC	2.49031	2.34927e-83
AC025442.2	2.43071	9.15271e-73
AC091563.1	2.42247	5.17152e-115
AC116362.1	2.41215	9.44244e-151
LINC02352	2.39735	1.75872e-104
LINC02177	2.37521	1.13546e-77
LINC00862	2.33544	4.5372e-135
PTCSC3	2.31783	1.67606e-56
AL133325.3	2.29866	1.96657e-41
MIR181A1HG	2.1944	6.27096e-59
CAHM	2.18852	2.26015e-83
AC007221.2	2.14974	2.22144e-25
AL392086.1	2.12798	4.40239e-31
AL139383.1	2.05371	8.90984e-53
AF165147.1	2.01283	1.45988e-73
PWRN1	1.99249	4.13018e-14
LINC01135	1.97727	2.37234e-92
AC092650.1	1.95561	1.08816e-92
LINC01285	1.93158	3.69549e-21
SPANXA2-OT1	1.89307	9.33522e-42
AC135050.3	1.8618	5.23725e-105
LINC00240	1.85687	1.87788e-70
LINC02241	1.8538	9.56795e-120
AC010618.4	1.83456	1.32621e-79
AC105383.1	1.80654	2.64548e-44
AC007785.1	1.68321	3.88748e-34
LINC01411	1.66572	2.63603e-62
AP002986.1	1.65458	2.41092e-48
AC107032.2	1.64085	4.74829e-14
AC090844.2	1.61429	9.3351e-31
LINC01470	1.56323	3.57168e-52
AC233296.1	1.54864	8.93238e-10
AL080250.1	1.54264	3.73499e-67
AC112206.2	1.48256	3.94591e-44
AL139352.1	1.43909	9.40618e-20
LINC02240	1.43275	5.02941e-44
LINC00667	1.4307	4.66177e-75
AC011477.4	1.38409	2.48592e-35
AL021368.2	1.37042	1.78884e-42
LINC01182	1.34406	1.43422e-26
AC073529.1	1.3348	2.02157e-33
TMEM202-AS1	1.27307	1.80478e-23
AL512625.3	1.26761	5.64011e-50
AC138627.1	1.25326	7.66305e-11
MIRLET7BHG	1.24248	3.78953e-40
LINC02340	1.23497	0.000110561
AC034195.1	1.17382	3.25301e-26
FAM66B	1.14099	9.46752e-19
LINC02062	1.09749	0.192744
AC090518.1	1.08777	4.47378e-13
LINC01578	1.08641	3.15336e-124
AC090114.2	1.08229	1.05058e-34
SEPT7-AS1	1.08193	5.7911e-25
AL513548.4	1.07843	1.43678e-26
LINC01322	1.07028	1.1198e-42
JPX	1.05275	7.00005e-16
AC115622.1	1.03346	2.15614e-18
AL157400.3	1.02976	1.371e-21
ILF3-DT	1.0244	1.48451e-32
AC004158.1	1.02381	3.92474e-22
AC104986.2	1.02089	9.49055e-18
AC048341.1	1.01502	8.86626e-17
AC026471.4	1.0041	1.5279e-16
AL683813.1	0.960806	0.0140977
RAB30-AS1	0.935714	1.42244e-100
LINC00472	0.922217	1.49843e-73
EIF3J-DT	0.917326	3.0502e-37
LINC02427	0.912933	2.93324e-06
LINC02001	0.91169	2.41898e-08
AC023632.2	0.909897	4.69438e-27
LINC00599	0.907324	4.21618e-16
RTCA-AS1	0.905174	2.33579e-07
LINC00467	0.904323	0.000803336
OSER1-DT	0.897995	8.08573e-27
PAXIP1-AS1	0.894711	1.15135e-08
LINC01224	0.883157	2.40096e-30
AL139220.2	0.874156	0.000112256
RFX3-AS1	0.84279	5.14215e-08
AC087564.1	0.824745	1.12258e-12
LINC02615	0.823287	5.87662e-08
AP002884.1	0.822876	5.15422e-20
LINC02193	0.815559	1.74909e-21
AC005261.1	0.801396	1.02686e-22
AC012291.2	0.79947	1.10663e-33
LINC00882	0.794989	6.98037e-10
AP000462.1	0.767327	0.0109817
LINC01473	0.761749	0.0805311
LINC01572	0.756816	2.06334e-13
XIST	0.7482	0.0717233
AP003469.4	0.747657	5.5681e-06
LINC01535	0.745347	4.67467e-05
LINC01358	0.74454	1.06251e-12
GLIDR	0.728097	9.85328e-06
LINC02482	0.718934	0.00401763
LINC01184	0.714769	1.32588e-12
LINC02018	0.712501	0.000263941
AC021752.1	0.709464	1.95882e-08
LINC01355	0.674164	0.00078234
LINC01102	0.664135	1.78929e-08
LINC00511	0.64463	8.48761e-126
LINC01089	0.623497	1.19761e-84
LINC00685	0.606888	7.08702e-91
AL357055.3	0.603891	1.7683e-05
SNHG25	0.602695	1.62634e-09
AC008124.1	0.600543	1.15514e-30
LINC00486	0.589812	1.95707e-05
AC245297.3	0.577519	4.13651e-16
AL591368.1	0.574961	0.00566207
LINC02488	0.516011	2.75975e-25
LINC02731	0.505635	8.68429e-27
AC125613.1	0.502893	0.0609346
LINC01351	0.497587	4.3086e-09
LINC01122	0.488696	0.575932
AL445472.1	0.464186	0.0578887
LINC02256	0.448025	1.02594e-13
LINC00159	0.446569	0.260536
CR381653.1	0.440616	1.02542e-09
AC239809.3	0.434507	0.0376812
LIX1-AS1	0.430133	0.585185
LINC01376	0.42455	0.42741
AL627171.2	0.422451	0.0201653
LINC01006	0.398088	1.65778e-06
AC007495.1	0.385585	0.308022
AC016705.2	0.372874	0.0741558
RPL34-AS1	0.362553	1.84317e-05
LINC00598	0.361057	0.00112658
APTR	0.354418	9.33884e-12
AC021851.1	0.351846	0.974161
AP002381.2	0.346635	1.06378e-14
DPH6-DT	0.338912	0.444206
LINC01266	0.337097	0.959254
CPEB2-DT	0.329575	0.447103
LINC00632	0.327431	2.29049e-74
LINC02381	0.304782	0.0586578
LINC02762	0.28459	7.42126e-40
AL049828.1	0.264703	0.834678
LINC00265	0.258954	8.2731e-05
AC007376.2	0.248523	0.631811
AC245060.5	0.247446	0.133584
DNAJC3-DT	0.240014	0.616656
LINC01551	0.222236	4.02018e-36
AC132153.1	0.216567	0.828345
AC092910.3	0.205844	2.02073e-06
LINC00665	0.199028	0.696659
LINC01563	0.195278	0.587694
ZBTB20-AS5	0.185423	0.0371543
AC114763.1	0.184325	0.0213338
CR381670.2	0.18081	0.000200911
LINC01725	0.178549	0.755921
AC016831.7	0.167264	0.999181
AC087386.1	0.159615	0.0213627
LINC02588	0.155832	3.43032e-09
FP671120.2	0.150065	0.474629
AC005332.6	0.14665	0.000630349
AL513314.2	0.142483	3.9504e-08
LINC01609	0.139904	0.379299
AP006621.3	0.135183	0.650416
MALAT1	0.116887	0.935881
LINC02328	0.113891	0.706557
AC009093.2	0.0955766	0.571357
AC092378.1	0.0676904	0.00307885
LINC00342	0.0592291	0.55284
HCG17	0.0429016	0.931635
AC244131.2	0.000695401	0.263399
AC079760.1	-0.0117472	0.228433
AC107204.1	-0.0304023	0.97938
LINC00476	-0.0497665	0.492217
LINC00513	-0.0573771	0.137758
ZNF667-AS1	-0.063898	0.267009
AL589843.1	-0.0825137	0.468563
AL359232.1	-0.127332	0.209012
FP236383.1	-0.139888	0.652635
LINC01278	-0.16225	8.34963e-67
LINC00909	-0.170501	0.736063
AC021231.1	-0.219205	0.610651
MUC20-OT1	-0.240318	0.998828
AL359710.1	-0.263262	0.690647
AC068205.1	-0.284634	0.550102
LINC00907	-0.32812	0.00791287
AL669831.5	-0.330137	0.976203
LINC00630	-0.332824	1.05252e-06
LINC00106	-0.352395	0.289964
NUP50-DT	-0.369151	0.836396
EBLN3P	-0.375671	1
AL589740.1	-0.393298	0.165901
LINC01320	-0.405498	0.417646
AC145422.1	-0.405711	0.978818
NEAT1	-0.408058	0.294857
LINC00271	-0.411054	0.0172213
GMDS-DT	-0.529573	0.144456
NORAD	-0.581245	0.0635578
LINC00662	-0.599237	0.483406
AC096711.2	-0.608132	2.31032e-06
FRG1-DT	-0.620763	0.673434
FTX	-0.625285	0.237709
LINC00886	-0.628559	7.91105e-10
C8orf37-AS1	-0.650899	9.21075e-05
MIR29B2CHG	-0.664863	3.62285e-18
AF117829.1	-0.664931	1.66225e-15
MIR99AHG	-0.725373	0.00280159
MIATNB	-0.776466	7.98672e-07
FAM157C	-0.986326	0.993391
MIR4300HG	-0.993802	1.09648e-12
LINC00461	-0.996826	1.18505e-08
IQCH-AS1	-1.01708	3.64264e-14
AC104806.2	-1.03229	0.0142299
DANT2	-1.04129	3.46088e-08
AL357153.2	-1.05675	9.91712e-14
AC008050.1	-1.18859	5.81539e-09
FAM182B	-1.19027	2.33938e-07
MIR646HG	-1.25829	2.30542e-20
AC006504.5	-1.26593	5.2823e-14
AC092683.1	-1.33529	1.41507e-18
AL445250.1	-1.35939	1.71897e-06
SUCLG2-AS1	-1.39017	4.15369e-17
FP700111.1	-1.40926	1.27382e-13
LINC01301	-1.5223	7.9652e-12
MIR2052HG	-1.66533	2.07799e-09
AC092691.1	-1.80021	2.01435e-22
LINC00623	-1.82898	6.48204e-103
AC244021.1	-2.18327	3.822e-22
AC008014.1	-2.5681	7.96105e-85
